# Supplementary material for: Anxiety and Depression during the Second Wave of the COVID-19 Pandemic: The Role of Coping Strategies
Source: Int J Environ Res Public Health. 2023 Feb 8;20(4):2974. doi: 10.3390/ijerph20042974 (PMC9957361; doi:10.3390/ijerph20042974)
Supplement: Supplementary file 1 [file ijerph-20-02974-s001.zip]

Archive with 1 entries (1 files):
- ijerph-2182448-supplementary.pdf
